# Supplementary material for: Sex-specific expression of circadian rhythms enables allochronic speciation
Source: Evol Lett. 2024 Oct 8;9(1):65–76. doi: 10.1093/evlett/qrae049 (PMC11790224; doi:10.1093/evlett/qrae049)
Supplement: qrae049_suppl_Supplementary_Material [file qrae049_suppl_supplementary_material.zip]

Archive with 16 entries (16 files):
- qrae049_suppl_Supplementary_figS3B.pdf
- qrae049_suppl_Supplementary_figS4A.pdf
- qrae049_suppl_Supplementary_figS4B.pdf
- qrae049_suppl_Supplementary_figS4C.pdf
- qrae049_suppl_Supplementary_figS5.pdf
- qrae049_suppl_Supplementary_Material.pdf
- qrae049_suppl_Supplementary_figS1A.pdf
- qrae049_suppl_Supplementary_figS1B.pdf
- qrae049_suppl_Supplementary_figS1C.pdf
- qrae049_suppl_Supplementary_figS2A.pdf
- qrae049_suppl_Supplementary_figS2B.pdf
- qrae049_suppl_Supplementary_figS2C.pdf
- qrae049_suppl_Supplementary_figS2D.pdf
- qrae049_suppl_Supplementary_figS2E.pdf
- qrae049_suppl_Supplementary_figS2F.pdf
- qrae049_suppl_Supplementary_figS3A.pdf
